# Supplementary material for: Asymmetric Dimethylaminohydrolase Gene Polymorphisms Associated with Preeclampsia Comorbid with HIV Infection in Pregnant Women of African Ancestry
Source: Int J Mol Sci. 2025 Apr 1;26(7):3271. doi: 10.3390/ijms26073271 (PMC11989882; doi:10.3390/ijms26073271)
Supplement: Supplementary file 1 [file ijms-26-03271-s001.zip]

Archive with 1 entries (1 files):
- ijms-3364767-supplementary.pdf
